# Supplementary material for: Healthy Lifestyle, Genetic Risk and Brain Health: A Gene-Environment Interaction Study in the UK Biobank
Source: Nutrients. 2022 Sep 21;14(19):3907. doi: 10.3390/nu14193907 (PMC9570683; doi:10.3390/nu14193907)
Supplement: Supplementary file 1 [file nutrients-14-03907-s001.zip]

Archive with 1 entries (1 files):
- nutrients-1904172-supplementary.pdf
